# Supplementary material for: Determining the Optimal Vacuum Frying Conditions for Silver Herring (Spratelloides gracilis) Using the Response Surface Methodology
Source: Foods. 2023 Sep 22;12(19):3533. doi: 10.3390/foods12193533 (PMC10572491; doi:10.3390/foods12193533)
Supplement: Supplementary file 1 [file foods-12-03533-s001.zip]

Archive with 1 entries (1 files):
- foods-2629931-supplementary.pdf
